# Supplementary material for: Multidisciplinary Treatment of Non-Spine Bone Metastases: Results of a Modified Delphi Consensus Process
Source: Clin Transl Radiat Oncol. 2022 Apr 26;35:76–83. doi: 10.1016/j.ctro.2022.04.009 (PMC9127274; doi:10.1016/j.ctro.2022.04.009)
Supplement: Supplementary data 2 [file mmc2.zip]

Archive with 1 entries (1 files):
- Supplemental File 2_Q selection.docx
